# Supplementary material for: Various 3D printed materials mimic bone ultrasonographically: 3D printed models of the equine cervical articular process joints as a simulator for ultrasound guided intra-articular injections
Source: PLoS One. 2019 Aug 6;14(8):e0220332. doi: 10.1371/journal.pone.0220332 (PMC6684155; doi:10.1371/journal.pone.0220332)
Supplement: S2 File — (XLSX) [file pone.0220332.s003.xlsx]

## Sheet: Feuil1
Participant ID (1)	Question 1	Question 2	Question 3	Question 4	Question 5	Question 6
Model A	1.86	0.37	1.5	9.32	9.16	0.6
Model B	6.45	2.36	8.35	8.06	1.48	3.32
Model C	9.21	8.02	6.27	1.5	1.28	7.08
Model D	9.29	6.37	5.86	0.92	1.34	8.36
Model E	7.22	2.6	1.66	6.48	6.68	2.51
Model F	1.26	0.71	8.36	8.08	1.16	6.53
Model G	0.18	0.2	1.52	9.11	9.48	0.25
Model H	9.24	7.95	7.97	1.15	1.14	8.35
Model I	6.74	3.38	2.0	8.11	3.88	3.92
Model J	2.86	1.35	9.03	8.51	3.15	3.33
Model K	9.64	2.21	2.18	8.79	2.18	8.44
Model L	2.05	2.19	3.4	2.55	6.42	2.57
Model M	4.82	0.91	8.29	3.66	1.82	6.44
Model N (positive control)	9.45	9.47	9.48	0.31	0.32	9.46
Participant ID (2)	Question 1	Question 2	Question 3	Question 4	Question 5	Question 6
Model A	7.49	2.87	5.73	7.76	7.01	4.13
Model B	6.67	3.64	2.67	3.37	7.96	5.84
Model C	7.99	7.28	8.65	5.31	0.52	9.03
Model D	8.07	2.76	4.83	9.01	6.7	4.36
Model E	1.28	1.9	2.72	5.13	6.61	3.05
Model F	8.05	7.75	7.88	5.93	2.43	7.86
Model G	2.26	1.51	1.81	0.81	9.09	1.71
Model H	8.2	5.62	1.83	1.31	7.0	5.94
Model I	8.05	2.75	4.25	6.3	6.51	6.25
Model J	7.16	5.67	7.44	2.11	6.96	4.83
Model K	2.69	2.73	2.52	5.78	9.02	1.25
Model L	7.16	6.46	1.81	7.56	3.85	4.88
Model M	1.43	2.4	1.11	1.81	8.61	1.8
Model N (positive control)	9.84	9.84	9.84	0	0	9.84
Participant ID (3)	Question 1	Question 2	Question 3	Question 4	Question 5	Question 6
Model A	8.31	4.76	8.21	1.05	3.19	6.68
Model B	8.31	4.86	7.6	0.84	2.56	6.42
Model C	9.18	8.72	8.31	0.46	0.83	8.61
Model D	9.38	8.54	7.63	0.37	1.36	8.42
Model E	8.39	7.95	6.15	5.91	5.17	5.71
Model F	8.36	7.67	6.38	1.03	2.32	6.22
Model G	7.41	6.99	8.12	1.63	5.72	6.5
Model H	9.23	8.76	8.06	0.43	1.21	8.41
Model I	9.17	8.72	8.06	0.44	0.79	8.59
Model J	7.43	4.85	5.58	0.86	2.1	5.8
Model K	8.7	8.44	8.41	0.54	1.11	8.61
Model L	9.49	8.07	9.46	0.62	0.33	9.5
Model M	9.47	6.13	8.22	5.51	1.7	8.45
Model N (positive control)	9.6	8.92	9.66	0.39	0.27	9.65
Participant ID (4)	Question 1	Question 2	Question 3	Question 4	Question 5	Question 6
Model A	0.65	1.09	1.05	7.7	7.92	0.67
Model B	6.67	5.92	3.34	6.16	1.95	3.37
Model C	8.14	8.08	8.38	2.29	1.41	8.33
Model D	4.78	4.83	7.59	5.7	4.69	4.92
Model E	1.99	1.84	2.7	7.55	6.96	2.49
Model F	4.77	4.8	7.62	5.72	4.64	4.92
Model G	5.04	5.0	5.57	4.06	2.87	5.09
Model H	2.52	2.85	4.47	7.44	8.59	2.96
Model I	4.7	5.68	5.2	4.12	3.64	7.34
Model J	3.41	3.11	3.57	6.0	5.55	3.01
Model K	5.39	4.6	4.46	2.65	5.13	6.76
Model L	6.99	2.96	1.42	5.95	2.95	6.58
Model M	1.03	1.21	1.2	8.1	8.59	1.18
Model N (positive control)	3.15	4.46	0.41	5.51	5.99	1.21
Participant ID (5)	Question 1	Question 2	Question 3	Question 4	Question 5	Question 6
Model A	6.79	1.26	5.73	7.65	6.89	2.2
Model B	3.12	4.9	4.7	4.73	3.16	5.38
Model C	8.53	4.56	3.14	6.25	0.96	3.61
Model D	9.13	1.8	4.82	6.38	2.82	1.82
Model E	7.13	1.98	7.33	5.99	6.31	3.15
Model F	7.66	4.98	2.15	2.14	3.31	3.41
Model G	5.37	4.94	5.79	3.46	5.61	3.92
Model H	8.59	8.84	5.0	7.06	0.82	5.49
Model I	8.1	7.76	4.32	1.94	2.04	7.18
Model J	2.75	1.35	5.86	6.66	7.25	2.11
Model K	8.97	4.03	5.21	5.62	6.9	2.65
Model L	8.27	5.87	8.5	2.57	1.15	7.16
Model M	3.33	1.75	2.57	6.76	5.11	5.12
Model N (positive control)	9.29	9.13	9.78	0.95	0.65	9.61
